# Supplementary material for: Insect-habitat-plant interaction networks provide guidelines to mitigate the risk of transmission of Xylella fastidiosa to grapevine in Southern France
Source: PLoS One. 2025 Sep 15;20(9):e0332344. doi: 10.1371/journal.pone.0332344 (PMC12435670; doi:10.1371/journal.pone.0332344)
Supplement: S1 Appendix — (ZIP) [file pone.0332344.s001.zip]

Archive with 24 entries (24 files):
- S1_Appendix.pdf
- __MACOSX/._S1_Appendix.pdf
- S2_Appendix.pdf
- __MACOSX/._S2_Appendix.pdf
- S3_Appendix.pdf
- __MACOSX/._S3_Appendix.pdf
- S4_Appendix.pdf
- __MACOSX/._S4_Appendix.pdf
- S5_Appendix.pdf
- __MACOSX/._S5_Appendix.pdf
- S6_Appendix.pdf
- __MACOSX/._S6_Appendix.pdf
- S7_Appendix.pdf
- __MACOSX/._S7_Appendix.pdf
- S8_Appendix.pdf
- __MACOSX/._S8_Appendix.pdf
- S9_Appendix.pdf
- __MACOSX/._S9_Appendix.pdf
- S10_Appendix.pdf
- __MACOSX/._S10_Appendix.pdf
- S11_Appendix.pdf
- __MACOSX/._S11_Appendix.pdf
- S12_Appendix.pdf
- __MACOSX/._S12_Appendix.pdf
